# Supplementary material for: Selection of neuropsychological tasks from a language test battery that optimally related to the function of each cortical area: Toward making a cognitive cortical map
Source: Neuroimage Clin. 2019 Mar 28;22:101799. doi: 10.1016/j.nicl.2019.101799 (PMC6447742; doi:10.1016/j.nicl.2019.101799)
Supplement: Supplementary file 1 — Performance and lesion data of 150 patients [file mmc1.csv]

patient_performance_and_lesion_site_file	X	infarct_or_hemorrhage	image	days_to_image	male1_female0	age	days_to_SLTA	lesion_volume	0_fluency	1_word	2_sentence	3_commands	4_matching	5_naming	6_word_rep	7_action	8_picture	9_sentence_rep	10_category	11_kanji	12_kana_letter	13_kana_word	14_sentence	15_kanji	16_kana	17_sentence	18_commands	19_kanji	20_kana	21_picture	22_kana_letter	23_kanji	24_kana_word	25_sentence	26_calculation	X	X	X	z_80_y_-20_x15	z_80_y_-25	z_80_y_-30_x15	z_80_y_-35	z_80_y_-40_x10	z_80_y_-35_x10	z_80_y_-30_x10	z_80_y_-25_x10	z_80_y_-20_x10	z_80_y_-15_x15	z_75_y_-5_x15
NA	NA	hemo	CT	1	0	77	33	65	6	3	3	0	0	4	9	4	2	4	0	10	5	2	0	9	5	3	0	0	0	0	0	0	0	0	4.5	NA	NA	NA	0	0	0	0	0	0	0	0	0	0	0
NA	NA	infarct	DWI	1	0	73	19	17	8	7	3	0	7	4	8	6	4	0	0	10	2	2	0	9	9	8	0	4	0	0	10	8	10	0	1.5	NA	NA	NA	0	0	0	0	0	0	0	0	0	0	0
NA	NA	infarct	DWI	1	1	72	27	53	10	10	6	7	9	9.5	10	10	6	10	0.7	10	5	10	10	10	8	7	4	8	10	8	9	8	10	10	7.5	NA	NA	NA	0	0	0	0	0	0	0	0	0	0	0
NA	NA	infarct	DWI	2	1	73	8	34	6	10	9	6	10	10	10	9	8	4	8.7	10	10	10	10	10	10	9	10	4	6	6	7	4	10	4	5	NA	NA	NA	0	0	0	0	0	0	0	0	0	0	0
NA	NA	hemo	CT	0	1	44	18	50	0	8	7	0	4	0	0	0	0	0	0	0	0	0	0	10	10	7	0	0	0	0	9	6	4	0	3	NA	NA	NA	0	0	0	0	0	0	0	0	0	0	0
NA	NA	infarct	DWI	0	0	83	20	65	6	6	6	0	3	1.5	10	6	0	4	0	10	9	10	8	9	8	6	1	0	2	0	5	0	0	0	2.5	NA	NA	NA	0	0	0	0	0	0	0	0	0	0	0
NA	NA	infarct	DWI	3	1	52	11	70	5	10	10	10	10	8.5	10	9	10	8	4	10	10	10	10	10	10	10	9	6	10	10	10	8	10	10	8.5	NA	NA	NA	0	0	0	0	0	0	0	0	0	0	1
NA	NA	infarct	DWI	0	0	58	4	53	9	10	10	8	10	9.5	10	9	10	10	10	10	10	10	10	10	10	10	10	10	10	10	10	10	10	10	8.5	NA	NA	NA	0	0	0	0	0	0	0	0	0	0	0
NA	NA	infarct	DWI	3	0	82	10	12	9	10	6	1	8	5.5	10	10	6	6	2.7	10	10	10	10	10	10	6	5	6	4	6	7	6	8	4	3.5	NA	NA	NA	0	0	0	0	0	0	0	0	0	0	0
NA	NA	infarct	DWI	5	0	79	9	33	2	10	10	6	9	7	9	4	2	0	2.7	6	8	10	4	10	10	9	10	8	0	2	9	10	2	4	5.5	NA	NA	NA	0	0	0	0	0	0	0	0	0	0	0
NA	NA	hemo	CT	0	1	68	4	31	7	7	1	0	0	0.5	9	1	0	0	0	0	0	0	0	1	0	0	0	0	0	0	0	0	0	0	0	NA	NA	NA	0	0	0	0	0	0	0	0	0	0	0
NA	NA	infarct	DWI	2	0	81	8	44	10	10	10	10	10	10	10	10	8	6	6	10	10	10	10	10	10	8	9	10	10	10	10	10	10	10	7.5	NA	NA	NA	0	0	0	0	0	0	0	0	0	0	0
NA	NA	infarct	DWI	25	1	70	30	45	4	8	4	0	1	0	0	0	0	0	0	0	0	0	0	6	6	3	0	0	0	0	0	0	0	0	0	NA	NA	NA	0	0	0	0	0	0	0	0	0	0	0
NA	NA	infarct	CT	7	0	81	43	56	3	6	5	0	0	0	0	0	0	0	0	0	0	0	0	6	9	0	0	0	0	0	0	0	0	0	0	NA	NA	NA	0	0	0	0	0	0	0	0	0	0	0
NA	NA	hemo	CT	1	1	40	6	19	9	10	10	8	10	6	10	10	10	6	10	10	10	10	10	10	10	10	9	10	10	10	10	10	10	10	9.5	NA	NA	NA	0	0	0	0	0	0	0	0	0	0	0
NA	NA	infarct	DWI	0	1	72	3	60	5	10	3	1	10	7.5	8	4	4	2	2	10	10	10	10	10	10	6	1	4	4	4	8	4	4	0	3	NA	NA	NA	0	0	0	0	0	0	0	0	0	0	0
NA	NA	infarct	FLAIR	6	1	84	16	36	6	9	3	0	9	6	8	7	2	2	0	10	9	10	2	9	10	8	0	0	0	0	3	0	2	0	1.5	NA	NA	NA	0	0	0	0	0	0	0	0	0	0	0
NA	NA	infarct	DWI	4	1	78	6	51	9	10	10	10	9	9.5	10	10	8	6	8	10	10	10	10	10	10	8	7	10	8	6	10	10	10	10	8.5	NA	NA	NA	0	0	0	0	0	0	0	0	0	0	0
NA	NA	hemo	CT	0	1	17	39	58	9	10	9	8	9	8.5	10	10	6	6	5.3	8	8	10	4	6	7	5	3	0	0	0	0	0	0	0	0	NA	NA	NA	0	0	0	0	0	0	0	0	0	0	0
NA	NA	infarct	DWI	2	1	64	9	63	10	10	7	9	8	1.5	10	10	8	10	0.7	0	0	0	0	8	7	7	6	0	0	0	10	2	8	10	6.5	NA	NA	NA	0	0	0	0	0	0	0	0	0	0	0
NA	NA	infarct	DWI	0	1	82	38	17	5	2	0	0	0	5.5	9	7	4	2	0	10	7	10	2	4	2	0	0	0	0	0	1	4	0	0	1.5	NA	NA	NA	0	0	0	0	0	0	0	0	0	0	0
NA	NA	infarct	CT	97	1	74	30	78	5	7	0	0	0	0	0	0	0	0	0	0	0	0	0	7	7	2	0	0	0	0	0	0	0	0	0	NA	NA	NA	0	0	0	0	0	0	0	0	0	0	0
NA	NA	hemo	CT	1	0	69	9	90	9	10	7	1	10	9	10	10	6	10	0.7	10	10	10	10	10	10	9	1	0	0	0	0	0	0	0	0	NA	NA	NA	0	0	0	0	0	0	0	0	0	0	0
NA	NA	hemo	CT	0	1	65	73	67	4	8	5	0	0	0	9	0	0	2	0	0	0	0	0	0	0	0	0	0	0	0	0	0	0	0	0	NA	NA	NA	0	0	0	0	0	0	0	0	0	0	0
NA	NA	infarct	DWI	1	0	65	8	25	6	10	8	10	10	9.5	10	10	10	10	8	10	10	10	10	10	10	10	10	10	10	10	10	10	10	10	9	NA	NA	NA	0	0	0	0	0	0	0	0	0	0	0
NA	NA	infarct	DWI	0	1	63	7	36	5	4	0	0	0	1.5	10	1	0	0	0.7	6	0	8	0	0	4	1	0	0	0	0	0	0	0	0	1.5	NA	NA	NA	0	0	0	0	0	0	0	0	0	0	0
NA	NA	infarct	DWI	0	0	69	10	21	6	10	8	1	10	10	10	10	8	6	7.3	10	10	10	10	10	10	9	5	4	2	2	9	4	2	0	3	NA	NA	NA	0	0	0	0	0	0	0	0	0	0	0
NA	NA	infarct	DWI	0	1	94	8	12	4	7	5	0	8	8	9	4	0	4	0	10	10	10	2	10	8	6	0	2	0	0	5	0	0	0	0	NA	NA	NA	0	0	0	0	0	0	0	0	0	0	0
NA	NA	infarct	FLAIR	9	1	62	10	62	10	9	9	5	7	9.5	10	10	8	8	8	10	10	10	10	10	10	7	8	8	10	8	10	8	10	10	8	NA	NA	NA	0	0	0	0	0	0	0	0	0	0	0
NA	NA	infarct	DWI	3	0	91	4	53	10	10	8	9	7	9	10	10	10	8	6.7	10	10	10	10	10	10	9	10	10	10	10	5	10	10	8	6.5	NA	NA	NA	0	0	0	0	0	0	0	0	0	0	0
NA	NA	infarct	CT	30	1	79	60	86	7	9	4	0	0	1	1	0	0	0	0	6	6	2	0	10	9	0	0	0	0	0	0	0	0	0	1.5	NA	NA	NA	0	0	0	0	0	0	0	0	0	0	0
NA	NA	infarct	DWI	0	1	77	10	19	4	10	7	0	4	4	10	5	0	2	0	8	6	10	8	10	9	7	2	2	0	0	5	2	0	0	5	NA	NA	NA	0	0	0	0	0	0	0	0	0	0	0
NA	NA	infarct	DWI	1	0	86	14	46	1	4	0	0	0	0	0	0	0	0	0	0	0	0	0	4	5	3	0	0	0	0	0	0	0	0	0	NA	NA	NA	0	0	0	0	0	0	0	0	0	0	0
NA	NA	infarct	DWI	8	1	75	19	49	7	10	4	0	9	7	10	4	0	0	1.3	10	10	10	10	10	10	4	0	0	0	0	4	2	0	0	2	NA	NA	NA	0	0	0	0	0	0	0	0	0	0	0
NA	NA	infarct	DWI	5	0	88	16	31	10	10	7	10	10	8.5	10	10	6	6	1.3	10	10	10	10	10	10	10	7	6	6	2	10	6	0	2	3.5	NA	NA	NA	0	0	0	0	0	0	0	0	0	0	0
NA	NA	hemo	CT	3	0	80	19	51	7	0	0	0	0	0	3	0	0	0	0	2	0	0	0	0	0	0	0	0	0	0	0	2	0	0	0	NA	NA	NA	0	0	0	0	0	0	0	0	0	0	0
NA	NA	infarct	DWI	2	0	58	9	44	9	10	10	9	10	10	10	10	6	10	4.7	10	10	10	10	10	10	10	10	10	10	8	10	10	10	8	9.5	NA	NA	NA	0	0	0	0	0	0	0	0	0	0	0
NA	NA	hemo	CT	2	0	52	4	44	5	10	5	0	0	0	9	0	0	2	0	0	0	0	0	1	0	0	0	0	0	0	0	0	0	0	0	NA	NA	NA	0	0	0	0	0	0	0	0	0	0	0
NA	NA	hemo	CT	0	1	43	20	67	1	7	6	0	0	0	0	0	0	0	0	0	0	0	0	7	1	4	0	2	0	0	0	0	0	0	1.5	NA	NA	NA	0	0	0	0	0	0	0	0	0	0	0
NA	NA	infarct	DWI	1	1	82	21	87	6	0	0	0	0	0	10	0	0	4	0.7	0	4	4	8	1	2	0	0	0	0	0	7	6	6	0	0	NA	NA	NA	0	0	0	0	0	0	0	0	0	0	0
NA	NA	infarct	DWI	1	1	57	8	38	7	10	10	9	7	2	5	4	2	0	0	4	0	8	0	10	10	10	6	0	0	0	0	0	0	0	0.5	NA	NA	NA	0	0	0	0	0	0	0	0	0	0	0
NA	NA	infarct	DWI	0	0	62	71	87	5	6	3	0	1	0.5	10	1	0	8	0	0	0	0	0	4	3	0	0	0	0	0	3	0	0	0	0	NA	NA	NA	0	0	0	0	0	0	0	0	0	0	0
NA	NA	infarct	DWI	0	0	70	10	6	5	8	6	5	7	8.5	10	9	0	4	0.7	8	9	8	6	10	10	6	4	4	0	0	7	4	0	0	5	NA	NA	NA	0	0	0	0	0	0	0	0	0	0	0
NA	NA	hemo	CT	0	0	73	3	10	10	10	10	8	10	9.5	10	9	10	6	6	10	10	10	10	10	10	8	9	2	6	0	6	4	0	0	4.5	NA	NA	NA	0	0	0	0	0	0	0	0	0	0	0
NA	NA	infarct	DWI	1	0	87	15	56	6	1	4	0	0	0.5	7	3	0	2	0.7	10	0	4	0	4	1	0	0	0	0	0	0	0	0	0	0	NA	NA	NA	0	0	0	0	0	0	0	0	0	0	0
NA	NA	infarct	DWI	2	1	70	11	36	9	10	10	6	10	8.5	10	10	6	6	9.3	10	10	10	10	10	10	10	8	4	4	4	6	6	6	0	7	NA	NA	NA	0	0	0	0	0	0	0	0	0	0	0
NA	NA	hemo	CT	1	1	67	12	35	8	10	7	0	3	0	10	4	0	6	2.7	6	6	6	2	9	10	3	0	0	0	0	7	2	0	0	0	NA	NA	NA	0	0	0	0	0	0	0	0	0	0	0
NA	NA	infarct	DWI	2	1	67	4	103	7	8	6	0	0	0	0	0	0	0	0.7	0	0	0	0	7	4	0	0	0	0	0	0	0	0	0	0	NA	NA	NA	0	0	0	0	0	0	0	0	0	0	0
NA	NA	infarct	DWI	0	0	84	24	53	6	9	6	0	0	0.5	9	1	0	0	0	0	0	0	0	9	8	3	0	0	0	0	0	0	0	0	0	NA	NA	NA	0	0	0	0	0	0	0	0	0	0	0
NA	NA	infarct	DWI	4	1	74	4	29	6	10	10	5	8	9.5	10	10	0	8	2.7	10	10	10	10	10	10	9	6	8	6	0	0	0	0	0	0	NA	NA	NA	0	0	0	0	0	0	0	0	0	0	0
NA	NA	hemo	CT	0	0	48	15	43	6	10	7	0	10	2	10	5	8	6	0	2	9	8	8	8	10	8	0	0	0	0	7	0	6	6	3	NA	NA	NA	0	0	0	0	0	0	0	0	0	0	0
NA	NA	infarct	DWI	0	0	78	10	42	7	9	5	2	9	8	10	6	6	4	2	10	9	10	10	9	10	6	6	4	2	0	10	10	6	2	4.5	NA	NA	NA	0	0	0	0	0	0	0	0	0	0	0
NA	NA	infarct	DWI	2	1	73	14	129	10	8	6	0	0	0	10	2	4	10	6	0	0	0	0	0	0	0	0	0	0	0	9	0	8	6	0	NA	NA	NA	0	0	0	0	0	0	0	0	0	0	0
NA	NA	infarct	DWI	1	1	65	8	66	4	7	4	0	2	2.5	0	0	0	0	2	8	10	10	6	10	10	8	2	4	0	2	0	0	0	0	0.5	NA	NA	NA	0	0	0	0	0	0	0	0	0	0	0
NA	NA	infarct	DWI	0	0	67	7	14	10	10	10	10	10	10	10	10	8	10	10	10	10	10	10	10	10	10	10	10	10	6	10	10	10	8	9.5	NA	NA	NA	0	0	0	0	0	0	0	0	0	0	0
NA	NA	infarct	DWI	8	1	70	7	104	5	5	0	0	0	0	9	2	0	0	0	0	0	8	2	7	8	5	0	0	0	0	0	0	0	0	0	NA	NA	NA	0	0	0	0	0	0	0	0	0	0	0
NA	NA	infarct	DWI	0	0	62	14	43	6	9	4	0	7	7	7	6	4	2	3.3	10	10	10	4	10	10	6	0	6	6	4	9	4	10	0	2	NA	NA	NA	0	0	0	0	0	0	0	0	0	0	0
NA	NA	infarct	DWI	2	0	40	9	40	9	10	10	5	9	10	10	9	8	4	6	10	9	10	10	10	10	9	8	6	10	8	10	8	10	6	4.5	NA	NA	NA	0	0	0	0	0	0	0	0	0	0	0
NA	NA	infarct	DWI	0	1	60	6	20	4	10	9	7	10	6	7	3	8	2	7.3	10	10	10	8	10	10	9	8	10	10	6	9	8	8	4	8	NA	NA	NA	0	0	0	0	0	0	0	0	0	0	0
NA	NA	infarct	DWI	2	1	58	3	22	1	10	10	9	10	0	0	0	0	0	0	2	0	0	0	10	10	10	10	4	0	0	9	4	6	0	7	NA	NA	NA	0	0	0	0	0	0	0	0	0	0	0
NA	NA	infarct	DWI	0	0	65	6	13	8	10	5	5	8	2.5	2	1	0	0	0.7	8	10	10	8	10	10	10	7	6	2	4	8	8	4	0	8	NA	NA	NA	0	0	0	0	0	0	0	0	0	0	0
NA	NA	infarct	DWI	2	1	49	11	87	9	10	9	8	10	4.5	10	10	10	10	3.3	10	10	10	10	10	10	9	8	6	10	10	10	6	10	6	6.5	NA	NA	NA	0	0	0	0	0	0	0	0	0	0	0
NA	NA	infarct	DWI	0	1	81	8	36	5	10	6	9	9	9	10	7	2	10	2.7	10	10	10	10	9	10	8	8	6	8	0	7	4	0	0	4.5	NA	NA	NA	0	0	0	0	0	0	0	0	0	0	0
NA	NA	infarct	DWI	0	1	67	10	16	4	5	0	0	0	4.5	0	0	0	0	1.3	0	0	2	0	6	3	1	0	2	0	0	0	4	0	0	1	NA	NA	NA	0	0	0	0	0	0	0	0	0	0	0
NA	NA	infarct	DWI	6	1	81	27	12	9	10	7	6	10	8.5	10	10	6	8	2	10	10	10	10	10	10	9	9	0	0	0	0	0	0	0	0	NA	NA	NA	0	0	0	0	0	0	0	0	0	0	0
NA	NA	infarct	DWI	0	0	74	10	20	6	10	8	1	9	5	10	5	0	2	0	10	6	10	4	10	10	5	0	0	0	0	0	0	0	0	1.5	NA	NA	NA	0	0	0	0	0	0	0	0	0	0	1
NA	NA	infarct	FLAIR	17	0	79	22	11	6	10	8	10	10	9.5	10	8	6	10	2.7	10	10	10	10	10	10	9	10	4	8	6	9	8	10	2	9	NA	NA	NA	0	0	0	0	0	0	0	0	0	0	0
NA	NA	hemo	CT	0	0	78	10	24	4	2	0	0	0	7	7	7	6	6	0.7	10	10	10	4	10	10	5	0	0	0	0	6	2	6	0	3.5	NA	NA	NA	0	0	0	0	0	0	0	0	0	0	0
NA	NA	infarct	DWI	1	0	73	22	47	5	10	7	10	10	10	10	9	6	10	0.7	10	10	10	10	10	10	9	5	10	10	6	10	10	10	6	3	NA	NA	NA	0	0	0	0	0	0	0	0	0	0	0
NA	NA	infarct	DWI	2	1	69	30	53	6	9	8	0	8	1.5	10	3	6	10	0.7	4	9	8	0	6	8	0	0	4	8	0	8	4	10	6	0	NA	NA	NA	0	0	0	0	0	0	0	0	0	0	0
NA	NA	infarct	DWI	2	1	80	4	29	9	10	10	8	10	9	10	9	6	6	8.7	10	10	10	10	10	10	10	10	6	6	6	10	8	8	6	7.5	NA	NA	NA	0	0	0	0	0	0	0	0	0	0	0
NA	NA	infarct	DWI	0	0	77	6	46	8	10	5	0	3	4.5	8	4	2	2	0.7	8	10	8	6	10	9	6	0	4	2	0	1	2	0	0	3.5	NA	NA	NA	0	0	0	0	0	0	0	0	0	0	0
NA	NA	infarct	DWI	3	1	83	13	47	9	10	9	0	9	7	9	4	4	2	3.3	8	9	10	0	10	10	8	3	6	4	0	7	6	4	0	5.5	NA	NA	NA	0	0	0	0	0	0	0	0	0	0	0
NA	NA	hemo	T2WI	10	1	75	26	50	10	10	6	4	10	9.5	10	10	8	8	5.3	10	10	10	10	10	9	9	6	6	10	6	10	8	10	6	3.5	NA	NA	NA	0	0	0	0	0	0	0	0	0	0	0
NA	NA	infarct	DWI	0	1	69	7	52	9	10	10	8	10	7.5	10	10	10	8	3.3	10	10	10	10	10	10	9	7	6	10	6	10	8	10	10	7.5	NA	NA	NA	0	0	0	0	0	0	0	0	0	0	0
NA	NA	hemo	CT	0	0	71	76	49	9	9	5	0	9	0.5	9	4	0	6	2	2	1	2	0	9	9	3	0	0	0	0	4	0	0	0	1	NA	NA	NA	0	0	0	0	0	0	0	0	0	0	0
NA	NA	hemo	CT	0	0	58	21	58	10	10	10	1	9	9	10	10	6	8	1.3	10	9	10	10	10	10	10	0	8	6	8	9	4	4	6	2.5	NA	NA	NA	0	0	0	0	0	0	0	0	0	0	0
NA	NA	hemo	CT	2	0	78	9	22	9	10	10	5	7	9.5	10	9	8	8	2	10	10	10	10	10	10	10	4	2	8	4	9	2	8	2	4	NA	NA	NA	0	0	0	0	0	0	0	0	0	0	0
NA	NA	infarct	DWI	4	1	35	12	38	10	10	10	8	10	10	10	10	10	8	3.3	10	10	10	10	10	10	10	10	6	10	8	9	6	10	10	8.5	NA	NA	NA	0	0	0	0	0	0	0	0	0	0	1
NA	NA	infarct	DWI	2	1	73	6	30	10	10	10	10	10	10	10	10	10	8	8.7	10	10	10	10	10	10	9	9	4	10	6	9	4	10	2	4	NA	NA	NA	0	0	0	0	0	0	0	0	0	0	0
NA	NA	infarct	DWI	0	0	83	9	32	9	8	6	6	5	5.5	8	8	2	2	0	10	10	10	10	10	10	5	0	4	0	0	2	2	0	0	0.5	NA	NA	NA	0	0	0	0	0	0	0	0	0	0	0
NA	NA	hemo	T2*WI	5	0	84	25	77	6	9	6	0	2	0	9	2	0	6	1.3	0	0	0	0	0	0	0	0	0	0	0	8	2	6	0	0	NA	NA	NA	0	0	0	0	0	0	0	0	0	0	0
NA	NA	hemo	CT	4	0	31	8	7	10	10	6	3	10	8	10	10	2	4	6.7	10	10	10	10	10	10	9	5	10	10	2	10	10	10	10	7	NA	NA	NA	0	0	0	0	0	0	0	0	0	0	0
NA	NA	hemo	CT	2	1	70	9	15	5	9	9	0	0	1	7	0	0	0	0.7	6	4	8	0	9	10	5	1	8	0	0	0	6	0	0	4.5	NA	NA	NA	0	0	0	0	0	0	0	0	0	0	0
NA	NA	hemo	DWI	7	0	73	3	44	10	10	9	8	10	10	10	10	10	10	8	10	10	10	10	10	10	9	10	10	10	8	10	10	10	10	7	NA	NA	NA	0	0	0	0	0	0	0	0	0	0	0
NA	NA	hemo	CT	0	1	63	24	46	9	10	10	3	9	9.5	10	10	8	6	1.3	10	10	10	8	10	10	10	4	2	2	0	9	4	2	2	3.5	NA	NA	NA	0	0	0	0	0	0	0	0	0	0	0
NA	NA	infarct	DWI	0	1	70	7	19	9	10	7	6	10	9	10	10	2	6	3.3	10	10	10	10	10	10	7	8	4	8	0	7	8	8	0	4	NA	NA	NA	0	0	0	0	0	0	0	0	0	0	0
NA	NA	infarct	DWI	2	0	82	11	52	5	10	6	4	10	9	10	9	4	8	0	10	10	10	10	10	10	6	2	6	4	4	9	6	6	0	2.5	NA	NA	NA	0	0	0	0	0	0	0	0	0	0	0
NA	NA	infarct	DWI	3	0	69	7	10	10	10	10	10	10	9.5	10	10	10	10	2.7	10	10	10	10	10	10	10	10	8	10	10	10	8	10	10	5.5	NA	NA	NA	0	0	0	0	0	0	0	0	0	0	0
NA	NA	hemo	CT	1	0	78	11	11	2	2	0	0	0	1.5	10	1	0	0	0	4	0	0	0	1	0	0	0	0	0	0	0	0	0	0	0	NA	NA	NA	0	0	0	0	0	0	0	0	0	0	0
NA	NA	infarct	DWI	1	1	76	16	17	5	6	3	0	0	8	10	9	4	6	0	10	10	10	10	10	10	4	0	2	2	0	9	4	4	0	3	NA	NA	NA	0	0	0	0	0	0	0	0	0	0	0
NA	NA	infarct	CT	60	1	84	11	38	1	0	0	0	0	0	0	0	0	0	0	0	0	0	0	1	1	0	0	0	0	0	0	0	0	0	0	NA	NA	NA	0	0	0	0	0	0	0	0	0	0	0
NA	NA	hemo	T2*	1	0	75	6	16	6	10	4	1	7	5	8	6	2	2	0.7	4	1	0	0	1	2	0	0	0	0	0	0	0	0	0	0	NA	NA	NA	0	0	0	0	0	0	0	0	0	0	0
NA	NA	infarct	T2WI	90	1	65	12	13	9	10	10	9	10	10	10	10	8	10	10	10	8	10	10	10	10	10	8	6	0	6	10	8	4	4	8	NA	NA	NA	0	0	0	0	0	0	0	0	0	0	0
NA	NA	infarct	DWI	3	1	72	10	17	9	10	10	6	9	8.5	10	10	6	6	8	10	10	10	8	10	10	8	8	10	10	6	8	8	10	8	6	NA	NA	NA	0	0	0	0	0	0	0	0	0	0	0
NA	NA	infarct	DWI	3	1	50	11	197	6	10	9	4	8	2	10	9	8	0	1.3	8	10	10	8	10	10	10	9	0	2	4	5	0	2	0	2	NA	NA	NA	0	1	1	1	1	1	1	0	0	0	0
NA	NA	infarct	DWI	0	1	78	11	125	9	10	10	10	10	9.5	10	10	8	8	6	10	10	10	10	10	10	10	9	2	4	6	9	6	10	2	4.5	NA	NA	NA	1	1	1	1	1	1	1	1	1	1	0
NA	NA	infarct	DWI	0	0	78	12	43	9	7	4	0	6	5	8	0	0	0	0	10	6	10	4	10	9	1	0	0	0	0	0	0	0	0	0.5	NA	NA	NA	0	0	0	0	0	0	0	0	0	0	0
NA	NA	infarct	DWI	1	1	64	6	18	9	10	10	10	10	10	10	10	10	10	10	10	10	10	10	10	10	10	10	10	10	10	10	10	8	10	10	NA	NA	NA	0	0	0	0	0	0	0	0	0	0	0
NA	NA	infarct	DWI	0	1	78	7	9	10	10	10	9	10	9.5	10	10	10	8	6	10	10	10	10	10	10	10	10	6	8	6	9	6	10	6	10	NA	NA	NA	0	0	0	0	0	0	0	0	0	0	0
NA	NA	infarct	DWI	2	0	70	25	55	4	2	0	0	0	0	0	0	0	0	0	0	0	0	0	4	0	0	0	0	0	0	0	0	0	0	0	NA	NA	NA	0	0	0	0	0	0	0	0	0	0	0
NA	NA	infarct	FLAIR	7	1	69	7	91	3	3	0	0	0	0	1	0	0	0	0	0	0	0	0	0	0	0	0	0	0	0	0	0	0	0	0	NA	NA	NA	0	0	0	0	0	0	0	0	0	0	0
NA	NA	infarct	DWI	2	0	87	38	47	5	3	0	0	0	1.5	10	4	0	4	0	10	3	8	2	3	2	0	0	0	0	0	3	0	0	0	0	NA	NA	NA	0	0	0	0	0	0	0	0	0	0	0
NA	NA	hemo	CT	0	0	67	18	59	1	9	7	0	2	0	0	0	0	0	0	0	0	0	0	7	6	3	0	0	0	0	0	0	0	0	0	NA	NA	NA	0	0	0	0	0	0	0	0	0	0	0
NA	NA	hemo	CT	0	0	67	16	36	4	5	2	0	0	3	6	0	0	0	0	4	0	4	0	0	0	0	0	0	0	0	0	0	0	0	0	NA	NA	NA	0	0	0	0	0	0	0	0	0	0	0
NA	NA	infarct	DWI	5	0	46	5	26	6	10	10	9	10	9	10	10	10	8	9.3	10	10	10	10	10	10	9	10	10	10	8	10	10	10	10	8.5	NA	NA	NA	0	0	0	0	0	0	0	0	0	0	0
NA	NA	infarct	DWI	2	1	60	17	73	4	0	0	0	0	0	7	0	0	0	0	8	4	8	6	5	5	0	0	0	0	0	0	0	0	0	5	NA	NA	NA	0	0	0	0	0	0	0	0	0	0	0
NA	NA	hemo	CT	0	0	65	43	136	5	0	0	0	0	0	3	0	0	0	0	0	0	0	0	2	0	0	0	0	0	0	0	0	0	0	0	NA	NA	NA	0	0	0	0	0	0	0	0	0	0	0
NA	NA	infarct	DWI	0	1	64	2	41	8	10	10	7	10	9	10	10	8	6	8.7	10	10	10	8	10	10	10	9	10	10	8	10	10	10	4	10	NA	NA	NA	0	0	0	0	0	0	0	0	0	0	0
NA	NA	infarct	DWI	1	1	87	12	29	10	10	10	10	10	10	10	10	10	10	10	10	10	10	10	10	10	10	10	10	10	8	10	10	10	8	10	NA	NA	NA	0	0	0	0	0	0	0	0	0	0	0
NA	NA	infarct	DWI	5	1	60	4	13	6	10	10	10	10	9.5	10	10	8	4	10	10	10	10	10	10	10	10	10	8	10	8	10	8	8	6	7	NA	NA	NA	0	0	0	0	0	0	0	0	0	0	0
NA	NA	infarct	DWI	0	0	81	33	39	4	0	0	0	0	6.5	0	0	0	0	0	0	0	0	0	0	0	0	0	0	0	0	0	0	0	0	0	NA	NA	NA	0	0	0	0	0	0	0	0	0	0	0
NA	NA	hemo	T2*WI	4	1	49	12	19	10	10	10	10	10	10	10	9	6	8	8.7	10	10	10	10	10	10	10	10	10	10	8	10	10	10	10	10	NA	NA	NA	0	0	0	0	0	0	0	0	0	0	0
NA	NA	infarct	DWI	0	0	62	5	3	9	10	9	9	10	9.5	10	9	8	6	8	10	10	10	10	10	10	9	7	10	10	8	10	10	10	10	9.5	NA	NA	NA	0	0	0	0	0	0	0	0	0	0	0
NA	NA	infarct	DWI	1	0	64	12	15	8	10	9	6	10	6.5	10	7	6	6	1.3	10	10	10	10	10	10	8	9	8	6	6	10	8	6	6	5	NA	NA	NA	0	0	0	0	0	0	0	0	0	0	0
NA	NA	infarct	DWI	0	1	54	16	22	9	10	9	9	10	10	9	8	6	2	8.7	10	10	10	8	10	10	9	9	10	8	6	9	8	8	8	8.5	NA	NA	NA	0	0	0	0	0	0	0	0	0	0	0
NA	NA	infarct	DWI	0	1	66	50	62	8	10	5	8	8	6	10	5	6	10	4.7	10	10	10	10	0	0	0	0	0	0	0	6	4	4	0	5	NA	NA	NA	1	1	1	1	1	1	1	1	1	1	0
NA	NA	infarct	DWI	0	0	51	3	97	1	7	5	0	9	0.5	5	1	0	0	1.3	6	5	6	0	10	10	5	0	0	0	0	0	0	0	0	0	NA	NA	NA	0	0	0	0	0	0	0	0	0	0	0
NA	NA	infarct	DWI	2	0	76	18	57	4	7	9	5	10	9	10	6	4	6	2	6	10	10	2	7	8	5	0	0	0	0	8	2	0	0	1	NA	NA	NA	0	0	0	0	0	0	0	0	0	0	0
NA	NA	infarct	DWI	0	1	80	4	6	10	10	10	10	10	10	10	10	10	8	10	10	10	10	10	10	10	10	7	10	10	6	10	10	10	10	7.5	NA	NA	NA	0	0	0	0	0	0	0	0	0	0	0
NA	NA	infarct	DWI	0	0	65	18	44	5	10	8	0	4	8	10	5	4	6	0	10	10	8	8	10	10	7	2	4	4	0	10	8	4	2	0.5	NA	NA	NA	0	0	0	0	0	0	0	0	0	0	0
NA	NA	infarct	DWI	0	1	65	11	4	9	10	8	7	10	9.5	10	10	10	6	6	10	10	10	10	10	10	10	9	8	10	6	10	8	10	4	8	NA	NA	NA	0	0	0	0	0	0	0	0	0	0	0
NA	NA	hemo	CT	1	0	63	17	87	4	10	5	8	8	6.5	10	7	2	8	0.7	8	10	10	10	10	10	0	1	6	0	4	10	10	10	8	6	NA	NA	NA	0	0	0	0	0	0	0	0	0	0	0
NA	NA	infarct	DWI	3	0	81	20	31	4	10	7	5	10	7.5	10	6	4	10	0	10	10	10	8	10	9	10	0	10	6	6	10	8	8	4	4.5	NA	NA	NA	0	0	0	0	0	0	0	0	0	0	0
NA	NA	infarct	DWI	0	0	83	9	65	4	0	0	0	0	3	7	4	0	4	2	10	8	10	8	0	0	0	0	0	0	0	0	0	0	0	0	NA	NA	NA	0	0	0	0	0	0	0	0	0	0	0
NA	NA	infarct	DWI	1	0	90	10	65	1	3	0	0	0	6	9	5	0	0	0	10	10	10	4	10	8	1	0	0	0	0	0	0	0	0	0	NA	NA	NA	0	0	0	0	0	0	0	0	0	0	0
NA	NA	hemo	CT	1	1	83	5	39	8	10	10	0	7	7.5	9	9	6	2	0.7	8	10	8	6	10	10	10	5	2	0	0	3	4	2	0	7	NA	NA	NA	0	0	0	0	0	0	0	0	0	0	0
NA	NA	infarct	DWI	1	0	70	6	13	10	10	9	8	10	9.5	10	10	10	8	8.7	10	10	10	10	10	10	10	8	8	10	8	10	8	10	10	7	NA	NA	NA	0	0	0	0	0	0	0	0	0	0	0
NA	NA	hemo	CT	1	1	69	11	13	9	10	10	9	7	7.5	10	10	8	10	5.3	8	0	2	0	10	7	5	0	0	0	0	0	0	0	0	2	NA	NA	NA	0	0	0	0	0	0	0	0	0	0	0
NA	NA	infarct	DWI	8	1	52	30	159	4	10	9	2	4	0.5	6	0	0	0	0	6	0	0	0	10	9	6	0	0	0	0	0	0	0	0	0	NA	NA	NA	1	1	1	1	1	1	1	1	1	1	1
NA	NA	infarct	CT	3	1	54	14	164	4	10	9	1	8	3.5	10	9	6	6	2	10	10	10	10	10	10	8	1	2	0	0	1	0	0	0	0	NA	NA	NA	1	1	1	1	0	1	1	1	1	1	1
NA	NA	infarct	DWI	0	1	74	23	92	1	8	7	0	0	0	0	0	0	0	0	0	0	0	0	8	7	3	0	0	0	0	0	0	0	0	0	NA	NA	NA	0	0	0	0	0	0	0	0	0	0	0
NA	NA	hemo	T2*WI	11	0	82	11	44	10	10	8	8	10	9.5	10	9	10	6	7.3	10	10	10	10	10	10	6	8	0	0	0	6	0	2	0	4.5	NA	NA	NA	0	0	0	0	0	0	0	0	0	0	0
NA	NA	infarct	DWI	3	0	69	14	43	6	10	6	1	9	7.5	10	5	10	4	2	10	10	10	8	10	10	1	1	0	0	0	3	4	0	0	0	NA	NA	NA	0	0	0	0	0	0	0	0	0	0	0
NA	NA	infarct	DWI	0	1	55	8	48	7	8	6	0	4	0	10	6	2	0	0	2	7	4	2	10	10	5	1	0	0	0	7	0	4	0	5	NA	NA	NA	0	0	0	0	0	0	0	0	0	0	0
NA	NA	infarct	DWI	2	1	79	5	27	5	0	0	0	0	6.5	0	0	0	0	0	10	10	10	10	9	7	6	0	2	0	0	5	0	0	0	0	NA	NA	NA	0	0	0	0	0	0	0	0	0	0	0
NA	NA	infarct	DWI	2	1	75	10	59	1	10	6	2	8	0	0	0	0	0	0	0	0	0	0	10	10	6	0	0	0	0	1	0	0	0	1.5	NA	NA	NA	0	0	0	0	0	0	0	0	0	0	0
NA	NA	infarct	DWI	1	1	71	5	30	8	10	8	0	4	2.5	10	9	6	8	3.3	10	10	10	8	10	10	9	0	10	6	8	10	10	10	10	5.5	NA	NA	NA	0	0	0	0	0	0	0	0	0	0	0
NA	NA	infarct	DWI	0	1	77	15	27	6	9	4	0	1	3	8	6	0	2	2	8	0	0	0	9	4	2	0	0	0	0	0	0	0	0	1.5	NA	NA	NA	0	0	0	0	0	0	0	0	0	0	0
NA	NA	infarct	DWI	0	0	81	9	28	2	10	8	7	9	9	10	8	6	6	2	10	9	10	10	10	10	8	7	10	6	2	10	10	10	6	5.5	NA	NA	NA	0	0	0	0	0	0	0	0	0	0	0
NA	NA	infarct	FLAIR	5	0	73	17	69	0	10	7	7	1	0	0	0	0	0	0	0	0	0	0	10	10	5	1	0	0	0	0	4	0	0	0	NA	NA	NA	0	0	0	0	0	0	0	0	0	0	0
NA	NA	infarct	DWI	0	0	46	11	9	4	10	10	8	10	9.5	9	10	6	8	9.3	10	10	10	10	10	10	10	10	8	10	8	10	10	10	10	7.5	NA	NA	NA	0	0	0	0	0	0	0	0	0	0	0
NA	NA	infarct	DWI	0	1	78	5	4	10	10	10	10	10	10	10	10	10	10	10	10	10	10	10	10	10	8	10	10	10	6	9	10	10	10	8.5	NA	NA	NA	0	0	0	0	0	0	0	0	0	0	0
NA	NA	infarct	DWI	1	1	72	28	96	1	4	0	0	0	0	0	0	0	0	0	0	0	0	0	0	0	0	0	0	0	0	0	0	0	0	0	NA	NA	NA	0	0	0	0	0	0	0	0	0	0	0
NA	NA	infarct	DWI	2	1	62	9	46	9	10	9	10	10	9	10	10	6	10	6.7	10	10	10	10	10	10	9	10	6	4	0	8	6	2	0	7	NA	NA	NA	0	0	0	0	0	0	0	0	0	0	0
NA	NA	infarct	DWI	2	0	63	9	26	9	10	10	9	9	8.5	10	10	8	10	6	10	10	10	10	10	10	10	8	8	8	8	10	6	4	2	7.5	NA	NA	NA	0	0	0	0	0	0	0	0	0	0	0
NA	NA	infarct	DWI	0	1	78	41	78	0	3	0	0	0	0	0	0	0	0	0	0	0	0	0	4	3	0	0	0	0	0	0	0	0	0	0.5	NA	NA	NA	0	0	0	0	0	0	0	0	0	0	0
NA	NA	infarct	DWI	0	1	63	11	60	0	10	10	8	10	0.5	1	0	0	0	0	4	4	2	0	10	10	9	6	8	4	4	10	10	6	4	7	NA	NA	NA	0	0	0	0	0	0	0	0	0	0	0
NA	NA	infarct	DWI	8	1	69	20	132	2	9	4	0	0	0	2	0	0	0	0	0	0	0	0	10	8	5	0	0	0	0	0	0	0	0	1	NA	NA	NA	0	0	0	0	0	0	0	0	0	0	0
NA	NA	hemo	CT	0	1	61	17	15	5	10	6	1	10	4	10	8	2	10	2	8	10	8	10	10	10	0	0	0	0	0	0	0	0	0	1	NA	NA	NA	0	0	0	0	0	0	0	0	0	0	0
[truncated: 1,085 more columns]
